# Supplementary material for: Adolescent depression, childhood maltreatment, and the immune system; a role for epigenetic aging?
Source: Brain Behav Immun Health. 2025 Jul 28;48:101080. doi: 10.1016/j.bbih.2025.101080 (PMC12332949; doi:10.1016/j.bbih.2025.101080)
Supplement: Multimedia component 1 [file mmc1.xlsx]

## Sheet: Suppl Table 1
Supplemental Table 1:
MANOVA on inflammation with group as fixed factor, controlling for the covariates sex, BMI and oral health problems
Multivariate Test
Effect	F(5,99)	Sig.	Partial Eta Squared
Intercept	1.570b	0.176	0.073
Seks (female)	1.369b	0.242	0.065
BMI	1.696b	0.143	0.079
Oral health porblems	1.219b	0.306	0.058
Group	2.847b	0.019	0.126
Post-hoc Univariate tests
	F	Sig.	Partial Eta Squared
Intercept
Zscore(logIL1b)	0.004	0.95	0			Il
Zscore(logIL6)	0.012	0.911	0
Zscore(logIL8)	0.375	0.541	0.004
Zscore(logTNFaP)	0.059	0.809	0.001
Zscore(logsIgA)wins	4.714	0.032	0.044
Sex (female)
Zscore(logIL1b)	0.604	0.439	0.006
Zscore(logIL6)	1.617	0.206	0.015
Zscore(logIL8)	0.441	0.508	0.004
Zscore(logTNFaP)	0.443	0.507	0.004
Zscore(logsIgA)wins	5.441	0.022	0.05
BMI
Zscore(logIL1b)	0.743	0.391	0.007
Zscore(logIL6)	0.088	0.767	0.001
Zscore(logIL8)	0.117	0.733	0.001
Zscore(logTNFaP)	0.019	0.891	0
Zscore(logsIgA)wins	6.74	0.011	0.061
Oral health problems
Zscore(logIL1b)	2.371	0.127	0.023
Zscore(logIL6)	3.997	0.048	0.037
Zscore(logIL8)	5.277	0.024	0.049
Zscore(logTNFaP)	3.567	0.062	0.033
Zscore(logsIgA)wins	0.099	0.754	0.001
Group
Zscore(logIL1b)	0.238	0.626	0.002
Zscore(logIL6)	0.904	0.344	0.009
Zscore(logIL8)	4.694	0.033	0.044
Zscore(logTNFaP)	1.119	0.293	0.011
Zscore(logsIgA)wins	2.196	0.141	0.021
